# Supplementary material for: Development and Study of Novel Ultrafiltration Membranes Based on Cellulose Acetate
Source: Polymers (Basel). 2024 Apr 28;16(9):1236. doi: 10.3390/polym16091236 (PMC11085473; doi:10.3390/polym16091236)
Supplement: Supplementary file 1 [file polymers-16-01236-s001.zip]

Archive with 1 entries (1 files):
- polymers-2971133-supplementary.pdf
